# Supplementary material for: Polyphosphoric Acid-Promoted Efficient Synthesis of Cinnamides via Aldol Condensation of Amide
Source: Molecules. 2024 Sep 29;29(19):4632. doi: 10.3390/molecules29194632 (PMC11477491; doi:10.3390/molecules29194632)
Supplement: Supplementary file 1 [file molecules-29-04632-s001.zip]

Archive with 1 entries (1 files):
- molecules-3208212-supplementary.pdf
